# Supplementary material for: Transcriptome Analysis of Intermittent Light Induced Early Bolting in Flowering Chinese Cabbage
Source: Plants (Basel). 2024 Mar 17;13(6):866. doi: 10.3390/plants13060866 (PMC10975546; doi:10.3390/plants13060866)
Supplement: Supplementary file 1 [file plants-13-00866-s001.zip]

Archive with 6 entries (6 files):
- Figure S1.pdf
- Figure S2.pdf
- Figure S3.pdf
- Figure S4.pdf
- Figure S5.pdf
- Table S1-4.xlsx
