# Supplementary material for: Transcriptome Analysis of Intermittent Light Induced Early Bolting in Flowering Chinese Cabbage
Source: Plants (Basel). 2024 Mar 17;13(6):866. doi: 10.3390/plants13060866 (PMC10975546; doi:10.3390/plants13060866)
Supplement: Supplementary file 1 [file plants-13-00866-s001.zip › Table S1-4.xlsx]

## Sheet: Table S1
Table S1: Read figures of RNA sequence data with different photoperiodic treatments
Samples	Clean reads	GC (%)	Q20 (%)	Q30 (%)	Mapped Reads (%)	Unmapped Reads (%)	Unique Mapped (%)	Multiple Mapped (%)	Total Mapped (%)
S0-1	49513150	3507855529 (47.62%)	7176741680 (97.43%)	6820785467 (92.60%)	79840 ( 0.16% )	49433310 ( 99.84% )	42714742 (86.41%)	1153843 (2.33%)	43868585 (88.74%)
S0-2	49385360	3500972160 (47.67%)	7133857490 (97.14%)	6752864673 (91.96%)	334208 ( 0.68% )	49051152 ( 99.32% )	41861604 (85.34%)	1140481 (2.33%)	43002085 (87.67%)
S0-3	48996588	3473864877 (47.67%)	7113340393 (97.62%)	6772768506 (92.94%)	141526 ( 0.29% )	48855062 ( 99.71% )	42331315 (86.65%)	1147382 (2.35%)	43478697 (89.00%)
S1-1s-1	53968324	3794322865 (47.24%)	7840269872 (97.62%)	7466075695 (92.96%)	70904 ( 0.13% )	53897420 ( 99.87% )	46559376 (86.39%)	1157178 (2.15%)	47716554 (88.53%)
S1-1s-2	44682936	3133266967 (47.14%)	6474545061 (97.41%)	6150599656 (92.53%)	59190 ( 0.13% )	44623746 ( 99.87% )	38332482 (85.90%)	949226 (2.13%)	39281708 (88.03%)
S1-1s-3	38941138	2745654244 (47.35%)	5672297486 (97.83%)	5416788595 (93.42%)	60238 ( 0.15% )	38880900 ( 99.85% )	33683275 (86.63%)	828034 (2.13%)	34511309 (88.76%)
S1-CK-1	49459384	3475474270 (47.23%)	7187111851 (97.67%)	6847200223 (93.05%)	171112 ( 0.35% )	49288272 ( 99.65% )	42461515 (86.15%)	1065596 (2.16%)	43527111 (88.31%)
S1-CK-2	50543250	3548199479 (47.18%)	7341134441 (97.62%)	6993549991 (93.00%)	103046 ( 0.20% )	50440204 ( 99.80% )	43368131 (85.98%)	1094701 (2.17%)	44462832 (88.15%)
S1-CK-3	48897106	3446229511 (47.38%)	7114492458 (97.82%)	6796268926 (93.45%)	94410 ( 0.19% )	48802696 ( 99.81% )	42230100 (86.53%)	1062025 (2.18%)	43292125 (88.71%)
S2-1s-1	52836232	3714661869 (47.29%)	7692689650 (97.93%)	7357709911 (93.66%)	59774 ( 0.11% )	52776458 ( 99.89% )	45903006 (86.98%)	1112505 (2.11%)	47015511 (89.08%)
S2-1s-2	40575022	2851656693 (47.21%)	5889263299 (97.50%)	5600726349 (92.73%)	75856 ( 0.19% )	40499166 ( 99.81% )	35044312 (86.53%)	829286 (2.05%)	35873598 (88.58%)
S2-1s-3	38761204	2728572173 (47.28%)	5640932737 (97.74%)	5383189194 (93.27%)	54710 ( 0.14% )	38706494 ( 99.86% )	33526384 (86.62%)	797981 (2.06%)	34324365 (88.68%)
S2-CK-1	37543988	2640373811 (47.25%)	5437230881 (97.31%)	5158571730 (92.32%)	50264 ( 0.13% )	37493724 ( 99.87% )	32354142 (86.29%)	780534 (2.08%)	33134676 (88.37%)
S2-CK-2	41358616	2894488514 (47.01%)	5993878786 (97.34%)	5688774528 (92.39%)	259516 ( 0.63% )	41099100 ( 99.37% )	35283589 (85.85%)	868861 (2.11%)	36152450 (87.96%)
S2-CK-3	47244836	3294611255 (46.90%)	6857351323 (97.62%)	6535717573 (93.04%)	82250 ( 0.17% )	47162586 ( 99.83% )	40655653 (86.20%)	994628 (2.11%)	41650281 (88.31%)
S3-1s-1	46105186	3243580071 (47.19%)	6700010471 (97.48%)	6363370813 (92.59%)	740100 ( 1.61% )	45365086 ( 98.39% )	39159007 (86.32%)	960759 (2.12%)	40119766 (88.44%)
S3-1s-2	42949316	3012528421 (47.11%)	6247881058 (97.71%)	5955062449 (93.13%)	80736 ( 0.19% )	42868580 ( 99.81% )	37063653 (86.46%)	901170 (2.10%)	37964823 (88.56%)
S3-1s-3	43499126	3054336764 (47.10%)	6338983668 (97.76%)	6043813259 (93.21%)	143758 ( 0.33% )	43355368 ( 99.67% )	37569791 (86.66%)	909580 (2.10%)	38479371 (88.75%)
S3-CK-1	43257708	3057859466 (47.46%)	6287753616 (97.59%)	5985147002 (92.89%)	61846 ( 0.14% )	43195862 ( 99.86% )	37412371 (86.61%)	899680 (2.08%)	38312051 (88.69%)
S3-CK-2	46070382	3247669577 (47.37%)	6710557873 (97.87%)	6412647112 (93.53%)	126064 ( 0.27% )	45944318 ( 99.73% )	39852714 (86.74%)	960976 (2.09%)	40813690 (88.83%)
S3-CK-3	48774326	3443436295 (47.38%)	7086856979 (97.51%)	6740659077 (92.75%)	128088 ( 0.26% )	48646238 ( 99.74% )	42010681 (86.36%)	1021877 (2.10%)	43032558 (88.46%)
S4-1s-1	50895458	3601151734 (47.43%)	7406139871 (97.55%)	7048642636 (92.84%)	125504 ( 0.25% )	50769954 ( 99.75% )	44039433 (86.74%)	1065094 (2.10%)	45104527 (88.84%)
S4-1s-2	45217024	3191997419 (47.42%)	6590436222 (97.91%)	6301441398 (93.61%)	227692 ( 0.50% )	44989332 ( 99.50% )	39199600 (87.13%)	941837 (2.09%)	40141437 (89.22%)
S4-1s-3	45169074	3194988228 (47.44%)	6569018289 (97.54%)	6252727173 (92.85%)	140154 ( 0.31% )	45028920 ( 99.69% )	39034971 (86.69%)	926944 (2.06%)	39961915 (88.75%)
S4-CK-1	44632778	3151489798 (47.41%)	6493428043 (97.68%)	6189814527 (93.12%)	110744 ( 0.25% )	44522034 ( 99.75% )	38661611 (86.84%)	921073 (2.07%)	39582684 (88.91%)
S4-CK-2	39580952	2791338971 (47.34%)	5772430883 (97.89%)	5518119164 (93.58%)	64954 ( 0.16% )	39515998 ( 99.84% )	34367624 (86.97%)	813118 (2.06%)	35180742 (89.03%)
S4-CK-3	42542212	3001588295 (47.40%)	6182982405 (97.64%)	5886924385 (92.96%)	147046 ( 0.35% )	42395166 ( 99.65% )	36806651 (86.82%)	873398 (2.06%)	37680049 (88.88%)

## Sheet: Sheet1
Table S2: Value of Linkage Relation and Number of Undirected Linkage of Adjacent Genes
	Name		degree	neighborhoodconnectivity	numberofdirectededges	numberofundirectededges
photosynthesis	GAPA1	BraA02g037000.3C	45	21.56	0	9
photosynthesis	HPR	BraA07g033260.3C	32	18.45	0	16
photosynthesis	ELIP1	BraA03g040550.3C	48	14.4667	0	17
photosynthesis	PSBO2	MSTRG.33330	34	14.42	0	11
photosynthesis	GLO1	BraA01g037290.3C	27	13.24	0	14
photosynthesis	ATPC1	BraA02g027600.3C	35	11.75	0	13
photosynthesis	PSAH	BraA08g002230.3C	35	11.28	0	14
photosynthesis	At1g32060	BraA08g008980.3C	34	6.24	0	11
photosynthesis	BCA1	BraA05g040570.3C	46	5.375	0	11
photosynthesis	PSAN	BraA04g016740.3C	38	2.45	0	15
photoreaction	HYH	BraA03g038010.3C	48	20	0	23
photoreaction	GA2OX1	BraA02g024710.3C	36	18.14	0	12
photoreaction	RBM38	BraA05g038640.3C	34	16.24	0	16
photoreaction	BBX25	BraA04g022780.3C	46	14.6	0	45
photoreaction	ELIP1	BraA03g040550.3C	48	14.4667	0	17
photoreaction	ADS1	BraA10g004750.3C	51	13.84	0	34
photoreaction	RCA	BraA03g021010.3C	61	13.15	0	22
photoreaction	RCA	BraA03g021010.3C	45	12.8333	0	14
photoreaction	PAP2	BraA01g012910.3C	31	12.46	0	21
photoreaction	ASN1	BraA06g023920.3C	48	11.24	0	18
circadian rhythm	BZIP63	BraA03g035250.3C	41	22.0769	0	15
circadian rhythm	NSP2	BraA01g035980.3C	42	18.65	0	17
circadian rhythm	UNE10	BraA03g025630.3C	42	18.55	0	18
circadian rhythm	ESP	BraA06g000920.3C	42	18.36	0	13
circadian rhythm	COL1	BraA02g006230.3C	28	17.8	0	24
circadian rhythm	RVE8	BraA05g036930.3C	45	17.4118	0	21
circadian rhythm	JUB1	BraA05g015580.3C	35	17.34	0	26
circadian rhythm	RVE2	BraA05g015000.3C	68	16.4091	0	27
circadian rhythm	PEX11D	BraA05g005410.3C	46	16.24	0	14
circadian rhythm	ELF4	BraA05g006050.3C	40	15.42	0	15
circadian rhythm	PAR2	MSTRG.13320	46	15.24	0	24
circadian rhythm	RVE1	MSTRG.37249	54	14.8667	0	59
circadian rhythm	LHY	BraA10g000820.3C	68	14.1935	0	67
circadian rhythm	JMJ30	BraA05g026320.3C	42	13.24	0	21
circadian rhythm	GATA3	BraA03g058970.3C	43	11.85	0	11
circadian rhythm	FAR3	BraA08g016400.3C	43	11.28	0	16
circadian rhythm	CCA1	BraA05g001030.3C	41	9.5	0	8
circadian rhythm	CAT2	BraA08g015510.3C	46	7.8	0	9
auxin	CYP705A22	BraA01g033190.3C	60	21.3333	0	3
auxin	XTH22	BraA10g015660.3C	62	20.1818	0	11
auxin	FMOGS-OX2	BraA09g015770.3C	34	20.14	0	8
auxin	BCAT4	BraA05g027600.3C	38	18.56	0	1
auxin	PRP3	BraA04g000660.3C	54	18.54	0	4
auxin	AGL18	BraA04g003310.3C	46	17.23	0	4
auxin	XTH18	BraA01g007430.3C	54	14.66	0	1
auxin	SOT17	BraA06g014220.3C	47	14.53	0	3
auxin	SGT1B	BraA01g014250.3C	45	13.84	0	5
auxin	GSTU23	BraA07g026640.3C	48	12.87	0	5
auxin	JAR1	BraA04g032040.3C	42	11.25	0	1
auxin	AGL18	BraA07g022820.3C	41	9.34	0	2
abscisic acid	AFP4	MSTRG.26548	48	28.5	0	4
abscisic acid	ATS3	BraA02g043580.3C	52	22.35	0	5
abscisic acid	KAS2	BraA02g022550.3C	58	21.56	0	2
abscisic acid	BZIP63	BraA02g040390.3C	51	19.21	0	11
abscisic acid	FBA2	BraA01g000200.3C	54	18.25	0	3
abscisic acid	JMT	BraA06g015190.3C	46	17.65	0	1
abscisic acid	SWEET15	BraA02g004690.3C	46	16.84	0	8
abscisic acid	SOT17	BraA06g014220.3C	35	11.26	0	3
abscisic acid	PUB46	BraA03g008490.3C	46	11.25	0	5
abscisic acid	LOX2	BraA07g031000.3C	53	8.25	0	5
abscisic acid	DTX43	BraA01g041160.3C	43	5.66667	0	3

## Sheet: Sheet2
Table S3: The importance of intergene links
name	interaction	share name	share interaction	weight
LHY (interacts with) LHY	interacts with	LHY (interacts with) LHY	interacts with	0.41218
LHY (interacts with) RVE1	interacts with	LHY (interacts with) RVE1	interacts with	0.404141
LHY (interacts with) COL1	interacts with	LHY (interacts with) COL1	interacts with	0.399463
BBX25 (interacts with) LHY	interacts with	BBX25 (interacts with) LHY	interacts with	0.393034
LHY (interacts with) RVE1	interacts with	LHY (interacts with) RVE1	interacts with	0.392768
CYP705A22 (interacts with) XTH22	interacts with	CYP705A22 (interacts with) XTH22	interacts with	0.391
RVE2 (interacts with) LHY	interacts with	RVE2 (interacts with) LHY	interacts with	0.385366
BBX25 (interacts with) RVE1	interacts with	BBX25 (interacts with) RVE1	interacts with	0.381909
LHY (interacts with) COL1	interacts with	LHY (interacts with) COL1	interacts with	0.380596
ATPC1 (interacts with) RVE2	interacts with	ATPC1 (interacts with) RVE2	interacts with	0.38
BBX25 (interacts with) LHY	interacts with	BBX25 (interacts with) LHY	interacts with	0.376732
COL1 (interacts with) RVE1	interacts with	COL1 (interacts with) RVE1	interacts with	0.374978
RVE2 (interacts with) LHY	interacts with	RVE2 (interacts with) LHY	interacts with	0.374319
LNK3 (interacts with) LHY	interacts with	LNK3 (interacts with) LHY	interacts with	0.369155
RVE2 (interacts with) RVE1	interacts with	RVE2 (interacts with) RVE1	interacts with	0.36148
LNK3 (interacts with) LHY	interacts with	LNK3 (interacts with) LHY	interacts with	0.359325
BBX25 (interacts with) COL1	interacts with	BBX25 (interacts with) COL1	interacts with	0.356409
CYP705A22 (interacts with) LHY	interacts with	CYP705A22 (interacts with) LHY	interacts with	0.355
BBX25 (interacts with) RVE2	interacts with	BBX25 (interacts with) RVE2	interacts with	0.354323
PSBO2 (interacts with) AFP4	interacts with	PSBO2 (interacts with) AFP4	interacts with	0.35
RBM38 (interacts with) ATS3	interacts with	RBM38 (interacts with) ATS3	interacts with	0.35
RVE1 (interacts with) LHY	interacts with	RVE1 (interacts with) LHY	interacts with	0.342499
LNK3 (interacts with) RVE1	interacts with	LNK3 (interacts with) RVE1	interacts with	0.340293
ATPC1 (interacts with) PUB46	interacts with	ATPC1 (interacts with) PUB46	interacts with	0.34
HPR (interacts with) RVE2	interacts with	HPR (interacts with) RVE2	interacts with	0.34
PSAN (interacts with) BCAT4	interacts with	PSAN (interacts with) BCAT4	interacts with	0.34
SOT17 (interacts with) PEX11D	interacts with	SOT17 (interacts with) PEX11D	interacts with	0.34
XTH18 (interacts with) NSP2	interacts with	XTH18 (interacts with) NSP2	interacts with	0.34
RVE2 (interacts with) LNK3	interacts with	RVE2 (interacts with) LNK3	interacts with	0.338026
BBX25 (interacts with) LHY	interacts with	BBX25 (interacts with) LHY	interacts with	0.336312
BBX25 (interacts with) LNK3	interacts with	BBX25 (interacts with) LNK3	interacts with	0.335808
RVE1 (interacts with) BBX25	interacts with	RVE1 (interacts with) BBX25	interacts with	0.335061
RVE2 (interacts with) COL1	interacts with	RVE2 (interacts with) COL1	interacts with	0.334506
RVE1 (interacts with) RVE1	interacts with	RVE1 (interacts with) RVE1	interacts with	0.328493
BBX25 (interacts with) RVE1	interacts with	BBX25 (interacts with) RVE1	interacts with	0.323218
XTH18 (interacts with) FBA2	interacts with	XTH18 (interacts with) FBA2	interacts with	0.32
BBX25 (interacts with) LHY	interacts with	BBX25 (interacts with) LHY	interacts with	0.319554
RVE1 (interacts with) LHY	interacts with	RVE1 (interacts with) LHY	interacts with	0.317916
CYP705A22 (interacts with) RVE2	interacts with	CYP705A22 (interacts with) RVE2	interacts with	0.315
HYH (interacts with) LHY	interacts with	HYH (interacts with) LHY	interacts with	0.313208
JAR1 (interacts with) RVE2	interacts with	JAR1 (interacts with) RVE2	interacts with	0.31
RVE1 (interacts with) DTX43	interacts with	RVE1 (interacts with) DTX43	interacts with	0.31
BBX25 (interacts with) BBX25	interacts with	BBX25 (interacts with) BBX25	interacts with	0.30709
HYH (interacts with) LHY	interacts with	HYH (interacts with) LHY	interacts with	0.303742
BBX25 (interacts with) HYH	interacts with	BBX25 (interacts with) HYH	interacts with	0.300927
JAR1 (interacts with) RVE1	interacts with	JAR1 (interacts with) RVE1	interacts with	0.3
HYH (interacts with) RVE1	interacts with	HYH (interacts with) RVE1	interacts with	0.297805
ADS1 (interacts with) SWEET15	interacts with	ADS1 (interacts with) SWEET15	interacts with	0.29
BCA1 (interacts with) RVE1	interacts with	BCA1 (interacts with) RVE1	interacts with	0.29
RVE1 (interacts with) COL1	interacts with	RVE1 (interacts with) COL1	interacts with	0.283297
BCA1 (interacts with) CAT2	interacts with	BCA1 (interacts with) CAT2	interacts with	0.283005
RVE8 (interacts with) XTH22	interacts with	RVE8 (interacts with) XTH22	interacts with	0.280948
PSBO2 (interacts with) LHY	interacts with	PSBO2 (interacts with) LHY	interacts with	0.28
RBM38 (interacts with) PRP3	interacts with	RBM38 (interacts with) PRP3	interacts with	0.28
RVE2 (interacts with) BZIP63	interacts with	RVE2 (interacts with) BZIP63	interacts with	0.28
AFP4 (interacts with) RVE8	interacts with	AFP4 (interacts with) RVE8	interacts with	0.27663
CAT2 (interacts with) BCA1	interacts with	CAT2 (interacts with) BCA1	interacts with	0.275686
RCA (interacts with) RVE8	interacts with	RCA (interacts with) RVE8	interacts with	0.275422
RVE1 (interacts with) HYH	interacts with	RVE1 (interacts with) HYH	interacts with	0.275198
ELIP1 (interacts with) CAT2	interacts with	ELIP1 (interacts with) CAT2	interacts with	0.274984
HYH (interacts with) LHY	interacts with	HYH (interacts with) LHY	interacts with	0.273857
BBX25 (interacts with) XTH22	interacts with	BBX25 (interacts with) XTH22	interacts with	0.273064
BBX25 (interacts with) RVE8	interacts with	BBX25 (interacts with) RVE8	interacts with	0.272058
HYH (interacts with) BBX25	interacts with	HYH (interacts with) BBX25	interacts with	0.267731
RVE1 (interacts with) RVE2	interacts with	RVE1 (interacts with) RVE2	interacts with	0.266574
COL1 (interacts with) RCA	interacts with	COL1 (interacts with) RCA	interacts with	0.262991
ELIP1 (interacts with) BCA1	interacts with	ELIP1 (interacts with) BCA1	interacts with	0.26209
RVE1 (interacts with) ELIP1	interacts with	RVE1 (interacts with) ELIP1	interacts with	0.261815
RCA (interacts with) XTH22	interacts with	RCA (interacts with) XTH22	interacts with	0.261656
RCA (interacts with) ELIP1	interacts with	RCA (interacts with) ELIP1	interacts with	0.26126
RVE1 (interacts with) RVE8	interacts with	RVE1 (interacts with) RVE8	interacts with	0.260713
RCA (interacts with) ATS3	interacts with	RCA (interacts with) ATS3	interacts with	0.2604
RVE1 (interacts with) BBX25	interacts with	RVE1 (interacts with) BBX25	interacts with	0.260212
JAR1 (interacts with) RVE8	interacts with	JAR1 (interacts with) RVE8	interacts with	0.26
RCA (interacts with) HYH	interacts with	RCA (interacts with) HYH	interacts with	0.26
BBX25 (interacts with) COL1	interacts with	BBX25 (interacts with) COL1	interacts with	0.259672
HYH (interacts with) RVE1	interacts with	HYH (interacts with) RVE1	interacts with	0.258716
ELIP1 (interacts with) BCA1	interacts with	ELIP1 (interacts with) BCA1	interacts with	0.258696
BBX25 (interacts with) RVE2	interacts with	BBX25 (interacts with) RVE2	interacts with	0.25716
RVE8 (interacts with) RVE1	interacts with	RVE8 (interacts with) RVE1	interacts with	0.256568
XTH22 (interacts with) RVE1	interacts with	XTH22 (interacts with) RVE1	interacts with	0.256092
FMOGS-OX2 (interacts with) ATS3	interacts with	FMOGS-OX2 (interacts with) ATS3	interacts with	0.256
DTX43 (interacts with) BCA1	interacts with	DTX43 (interacts with) BCA1	interacts with	0.2548
COL1 (interacts with) LNK3	interacts with	COL1 (interacts with) LNK3	interacts with	0.253726
BBX25 (interacts with) AFP4	interacts with	BBX25 (interacts with) AFP4	interacts with	0.25136
ELIP1 (interacts with) RVE1	interacts with	ELIP1 (interacts with) RVE1	interacts with	0.25
LNK3 (interacts with) LOX2	interacts with	LNK3 (interacts with) LOX2	interacts with	0.25
NPAP2 (interacts with) ESP	interacts with	PAP2 (interacts with) ESP	interacts with	0.25
PSBO2 (interacts with) AGL18	interacts with	PSBO2 (interacts with) AGL18	interacts with	0.25
RVE8 (interacts with) RCA	interacts with	RVE8 (interacts with) RCA	interacts with	0.249983
ELIP1 (interacts with) RVE8	interacts with	ELIP1 (interacts with) RVE8	interacts with	0.24974
CAT2 (interacts with) CAT2	interacts with	CAT2 (interacts with) CAT2	interacts with	0.24939
ELIP1 (interacts with) CAT2	interacts with	ELIP1 (interacts with) CAT2	interacts with	0.249379
DTX43 (interacts with) AFP4	interacts with	DTX43 (interacts with) AFP4	interacts with	0.249
RVE8 (interacts with) LHY	interacts with	RVE8 (interacts with) LHY	interacts with	0.248971
AFP4 (interacts with) LHY	interacts with	AFP4 (interacts with) LHY	interacts with	0.248794
HYH (interacts with) LHY	interacts with	HYH (interacts with) LHY	interacts with	0.247107
LHY (interacts with) XTH22	interacts with	LHY (interacts with) XTH22	interacts with	0.246229
HYH (interacts with) RVE8	interacts with	HYH (interacts with) RVE8	interacts with	0.245538
FMOGS-OX2 (interacts with) LOX2	interacts with	FMOGS-OX2 (interacts with) LOX2	interacts with	0.245
HYH (interacts with) ELIP1	interacts with	HYH (interacts with) ELIP1	interacts with	0.244536
LNK3 (interacts with) COL1	interacts with	LNK3 (interacts with) COL1	interacts with	0.244058
XTH18 (interacts with) FBA2	interacts with	XTH18 (interacts with) FBA2	interacts with	0.244
BBX25 (interacts with) ELIP1	interacts with	BBX25 (interacts with) ELIP1	interacts with	0.243795
RVE1 (interacts with) HYH	interacts with	RVE1 (interacts with) HYH	interacts with	0.243066
RVE2 (interacts with) HYH	interacts with	RVE2 (interacts with) HYH	interacts with	0.242801
RVE1 (interacts with) RCA	interacts with	RVE1 (interacts with) RCA	interacts with	0.241803
COL1 (interacts with) RVE8	interacts with	COL1 (interacts with) RVE8	interacts with	0.241414
ELIP1 (interacts with) LHY	interacts with	ELIP1 (interacts with) LHY	interacts with	0.240587
DTX43 (interacts with) CAT2	interacts with	DTX43 (interacts with) CAT2	interacts with	0.240129
ASN1 (interacts with) JUB1	interacts with	ASN1 (interacts with) JUB1	interacts with	0.24
At1g32060 (interacts with) FMOGS-OX2	interacts with	At1g32060 (interacts with) FMOGS-OX2	interacts with	0.24
ATPC1 (interacts with) GATA3	interacts with	ATPC1 (interacts with) GATA3	interacts with	0.24
BBX25 (interacts with) JMT	interacts with	BBX25 (interacts with) JMT	interacts with	0.24
GAPA1 (interacts with) ELF4	interacts with	GAPA1 (interacts with) ELF4	interacts with	0.24
GLO1 (interacts with) LOX2	interacts with	GLO1 (interacts with) LOX2	interacts with	0.24
GSTU23 (interacts with) RCA	interacts with	GSTU23 (interacts with) RCA	interacts with	0.24
HPR (interacts with) BZIP63	interacts with	HPR (interacts with) BZIP63	interacts with	0.24
XTH18 (interacts with) ATS3	interacts with	XTH18 (interacts with) ATS3	interacts with	0.24
DTX43 (interacts with) XTH22	interacts with	DTX43 (interacts with) XTH22	interacts with	0.23111
AFP4 (interacts with) XTH22	interacts with	AFP4 (interacts with) XTH22	interacts with	0.231
HPR (interacts with) DTX43	interacts with	HPR (interacts with) DTX43	interacts with	0.23
XTH18 (interacts with) PEX11D	interacts with	XTH18 (interacts with) PEX11D	interacts with	0.23
RVE2 (interacts with) AFP4	interacts with	RVE2 (interacts with) AFP4	interacts with	0.224
JAR1 (interacts with) BZIP63	interacts with	JAR1 (interacts with) BZIP63	interacts with	0.215
RCA (interacts with) AFP4	interacts with	RCA (interacts with) AFP4	interacts with	0.215
BCAT4 (interacts with) ATS3	interacts with	BCAT4 (interacts with) ATS3	interacts with	0.211
BBX25 (interacts with) PUB46	interacts with	BBX25 (interacts with) PUB46	interacts with	0.21
BCA1 (interacts with) KAS2	interacts with	BCA1 (interacts with) KAS2	interacts with	0.21
GA2OX1 (interacts with) ATS3	interacts with	GA2OX1 (interacts with) ATS3	interacts with	0.21
PSBO2 (interacts with) BBX25	interacts with	PSBO2 (interacts with) BBX25	interacts with	0.21
SOT17 (interacts with) FBA2	interacts with	SOT17 (interacts with) FBA2	interacts with	0.21
SOT17 (interacts with) KAS2	interacts with	SOT17 (interacts with) KAS2	interacts with	0.21
AGL18 (interacts with) PSAH	interacts with	AGL18 (interacts with) PSAH	interacts with	0.2
RVE2 (interacts with) DTX43	interacts with	RVE2 (interacts with) DTX43	interacts with	0.18
GAPA1 (interacts with) ESP	interacts with	GAPA1 (interacts with) ESP	interacts with	0.16
XTH18 (interacts with) PSAH	interacts with	XTH18 (interacts with) PSAH	interacts with	0.16
At1g32060 (interacts with) BZIP63	interacts with	At1g32060 (interacts with) BZIP63	interacts with	0.1563
AGL18 (interacts with) SWEET15	interacts with	AGL18 (interacts with) SWEET15	interacts with	0.15
GLO1 (interacts with) BCAT4	interacts with	GLO1 (interacts with) BCAT4	interacts with	0.15
PSAN (interacts with) PAP2	interacts with	PSAN (interacts with) PAP2	interacts with	0.15
BCA1 (interacts with) JMT	interacts with	BCA1 (interacts with) JMT	interacts with	0.13
XTH18 (interacts with) CAT2	interacts with	XTH18 (interacts with) CAT2	interacts with	0.12

## Sheet: Table S3
Table S4: Primers utilized in qRT-PCR analysis.
Name	Forward Primer（5，-3，）	Reverse Primer（5，-3，）
reference gene GADPH	CAGGTTTGGAATTGTCGAGG	GAGCTGTGGAAGCACCTTTC
BraA05g024380.3C-ELIP1	GGTCCAGCACCAGAGA	GCGACTAAACCAAGCA
BraA05g040570.3C-BCA1	TCTTCGTTCTTCTCCC	CTTCGCTACCCATCTC
BraA07g019510.3C-RBCS	TCCTCTATGCTCTCCT	CTTCTTCTTTCCGACT
BraA03g040550.3C-ELIP1	GTCTCAGCCTTTGCCC	AAGATCGCCGCCGTAC
BraA02g026540.3C-FTIP3	GCATTACACACAGCCT	ACTCCAGAAAACACGG
BraA05g033030.3C-SCL29	AGGAGCAAGAAAAAAG	GCAAAAGTAAGAGTGG
BraA07g034350.3C-NAC029	TACTACCTCAAAAACC	GAAGAAATACCACTCA
MSTRG.33330-PSBO2	AACACTTCGATCACTT	AACACGGTCGCTTCTG
BraA03g035250.3C-LNK3	ATGAACTGTCCTCTGA	TTCCATCTTGTTGTAA
BraA05g026320.3C-JMJ30	CAGCCTCCATCTCCCG	GCTTCCCCAAACTCGC
BraA03g023790.3C-SOC1	CTCAGATGAAGCGAAT	GTGCCTCAGATAACGA
BraA08g015510.3C-CAT2	GAGGAACCAACCACAG	CAACACCATACGACCA
BraA06g006390.3C-CCR1	GACAAGGCGAAAACAG	CCAAAGGACGAACAAG
BraA03g061110.3C-GRDP2	GCTCGCTAACTACACT	GATAAAACGCCAGAAT
BraA05g036930.3C-RVE8	TGGACAGAGGAAGAGC	TTGAGGATAAGGGTGA
MSTRG.37249-RVE1	AGTTGGGGAACGAGGG	GCAGCAGGAGGTGATG
BraA02g006230.3C-COL1	GTGGCTTCTTGGTTGT	TGTCGTTGACTCTGGC
BraA10g000820.3C-LHY	AACAAGTAAGAAGGCG	GGGGAAAGTAGAGGAG
BraA08g031180.3C-NPF6.3	CGGTTCAGACCAGTTC	TTCTATTCCTCCACGC
BraA02g037060.3C-LIR1	TCCCTCCTTTCTGTTT	GTTTTCGGGGTGTTAT
BraA05g015000.3C-RVE2	GACTTTTGTAGTTGGT	ACTGTTAGTGTTTCCT
BraA03g058970.3C-GATA3	TTCACACAAACCCACA	GAAACACAACAGCCGT
